# Supplementary material for: Botanical Pesticides Against Fall Armyworm in African Maize Systems: A Structured Narrative Review and SWOT Synthesis
Source: Plants (Basel). 2026 May 27;15(11):1637. doi: 10.3390/plants15111637 (PMC13259547; doi:10.3390/plants15111637)
Supplement: Supplementary file 1 [file plants-15-01637-s001.zip]

Archive with 1 entries (1 files):
- plants-4241441-supplementary.pdf
